# Supplementary material for: Neglected etiologies of prolonged febrile illnesses in tropical and subtropical regions: A systematic review
Source: PLoS Negl Trop Dis. 2024 Jun 21;18(6):e0011978. doi: 10.1371/journal.pntd.0011978 (PMC11221637; doi:10.1371/journal.pntd.0011978)
Supplement: S1 Table — (XLSX) [file pntd.0011978.s002.xlsx]

## Sheet: Grading and relevant details
	Reference	Region	Country	Type of study	Sample	Grade		Amoebic abscess	Babesiosis	Chagas disease	HAT	Toxoplasmosis	Visceral leishmaniasis	Bartonellosis	Borreliosis (Relapsing fever)	Brucellosis	Enteric fever	Leptospirosis	Melioidosis	Q fever (coxiellosis)	Rickettsiosis	Scrub typhus	Crimean-Congo hemorrhagic fever	Lassa fever	Rift Valley fever	Systemic mycoses	Other	Laboratory
1	Aradaib IE, Erickson BR, Elageb RM, Khristova ML, Carroll SA, Elkhidir IM, Karsany ME, Karrar AE, Elbashir MI, Nichol ST. Rift Valley fever, Sudan, 2007 and 2010. Emerg Infect Dis. 2013 Feb;19(2):246-53. doi: 10.3201/eid1902.120834. PMID: 23347790; PMCID: PMC3559046	Eastern Africa	Sudan	cohort study, retrospective	256	7	B																	X				PCR, serology
2	Antinori S, Mediannikov O, Corbellino M, et al. Louse-Borne Relapsing Fever (Borrelia recurrentis) in a Somali Refugee Arriving in Italy: A Re-emerging Infection in Europe?. PLoS Negl Trop Dis. 2016;10(5):e0004522. Published 2016 May 5.doi:10.1371/journal.pntd.0004522	Eastern Africa	Somalia	case report	1	7	B							X														direct microscopy
3	Abdeen ZA, Sawalha SS, Eisenberger CL, Khanfar HM, Greenblatt CL, Yousef O, Schnur LF, Azmi K, Warburg A, Bader KA, Jaffe CL, Baneth G. Epidemiology of visceral leishmaniasis in the Jenin District, West Bank: 1989-1998. Am J Trop Med Hyg. 2002 Apr;66(4):329-33. doi: 10.4269/ajtmh.2002.66.329. PMID: 12164284.	Western Asia	Palestine	cohort study, retrospective	50	4	C			X																		PCR
4	Achonduh-Atijegbe OA, Mfuh KO, Mbange AH, Chedjou JP, Taylor DW, Nerurkar VR, Mbacham WF, Leke R. Prevalence of malaria, typhoid, toxoplasmosis and rubella among febrile children in Cameroon. BMC Infect Dis. 2016 Nov 8;16(1):658. doi: 10.1186/s12879-016-1996-y. PMID: 27825318; PMCID: PMC5101675.	Central Africa	Cameroon	cohort study, prospective	315	10	B			X																		serology
5	Akinyemi KO, Oyefolu AOB, Mutiu WB, Iwalokun BA, Ayeni ES, Ajose SO, Obaro SK. Typhoid Fever: Tracking the Trend in Nigeria. Am J Trop Med Hyg. 2018 Sep;99(3_Suppl):41-47. doi: 10.4269/ajtmh.18-0045. Epub 2018 Jul 24. PMID: 30047362; PMCID: PMC6128359.	Western Africa	Nigeria	cohort study, retrospective	1604	7	B										x									X		culture
6	Ali MA, James OC, Mohamed AA, Joachim A, Mubi M, Omodior O. Etiologic Agents of Fever of Unknown Origin Among Patients Attending Mnazi Mmoja Hospital, Zanzibar. J Community Health. 2020;45(5):1073-1080. doi:10.1007/s10900-020-00832-w	Eastern Africa	Tanzania	cross sectional study	149	9	B							x	x		x	x		x	x						x	PCR
7	Al-Nahhas S, Shabaan M, Hammoud L, Al-Taweel A, Al-Jorf S. Visceral leishmaniasis in the Syrian Arab Republic: early detection using rK39. East Mediterr Health J. 2003 Jul;9(4):856-62. PMID: 15748082.	Western Asia	Syria	cohort study, retrospective	345	5	C						x															serology
8	Angelakis E, Mediannikov O, Socolovschi C, Mouffok N, Bassene H, Tall A, Niangaly H, Doumbo O, Znazen A, Sarih M, Sokhna C, Raoult D. Coxiella burnetii-positive PCR in febrile patients in rural and urban Africa. Int J Infect Dis. 2014 Nov;28:107-10. doi: 10.1016/j.ijid.2014.05.029. Epub 2014 Sep 19. PMID: 25245003.	Eastern, Northern Africa	Senegal, Mali, Tunisia, Algeria, Gabon, Morocco	cohort study, prospective	1888	7	B													x								PCR
9	Antinori S, Mediannikov O, Corbellino M, Raoult D. Louse-borne relapsing fever among East African refugees in Europe. Travel Med Infect Dis. 2016;14(2):110-114. doi:10.1016/j.tmaid.2016.01.004	Eastern Africa	Eastern Africa	review	25		N/A								x													direct microscopy
10	Balaji V, Kapil A, Shastri J, Pragasam AK, Gole G, Choudhari S, Kang G, John J. Longitudinal Typhoid Fever Trends in India from 2000 to 2015. Am J Trop Med Hyg. 2018 Sep;99(3_Suppl):34-40. doi: 10.4269/ajtmh.18-0139. Epub 2018 Jul 24. PMID: 30047367; PMCID: PMC6128365.	South-Central Asia	India	cohort study, retrospective	2000	2	C										x											culture
11	Baudin M, Jumaa AM, Jomma HJE, Karsany MS, Bucht G, Näslund J, Ahlm C, Evander M, Mohamed N. Association of Rift Valley fever virus infection with miscarriage in Sudanese women: a cross-sectional study. Lancet Glob Health. 2016 Nov;4(11):e864-e871. doi: 10.1016/S2214-109X(16)30176-0. Epub 2016 Sep 28. PMID: 27692776.	Eastern Africa	Sudan	cross sectional study	130	8	B																		x			serology
12	Baumann J, Knüpfer M, Ouedraogo J, Traoré BY, Heitzer A, Kané B, Maiga B, Sylla M, Kouriba B, Wölfel R. Lassa and Crimean-Congo Hemorrhagic Fever Viruses, Mali. Emerg Infect Dis. 2019 May;25(5):999-1002. doi: 10.3201/eid2505.181047. PMID: 31002054; PMCID: PMC6478234.	Western Africa	Mali	cohort study, retrospective	489	4	C																x	x				PCR
13	Berkley JA, Lowe BS, Mwangi I, Williams T, Bauni E, Mwarumba S, Ngetsa C, Slack MP, Njenga S, Hart CA, Maitland K, English M, Marsh K, Scott JA. Bacteremia among children admitted to a rural hospital in Kenya. N Engl J Med. 2005 Jan 6;352(1):39-47. doi: 10.1056/NEJMoa040275. PMID: 15635111	Eastern Africa	Kenya	cohort study, prospective	16570	7	B										x										x	culture
14	Berlioz-Arthaud A, Guillard B, Goarant C, Hem S. Surveillance active de la leptospirose humaine en milieu hospitalier au Cambodge [Hospital-based active surveillance of human leptospirosis in Cambodia]. Bull Soc Pathol Exot. 2010 May;103(2):111-8. French. doi: 10.1007/s13149-010-0043-2. Epub 2010 Mar 19. PMID: 20306241.	Eastern and South-Eastern Asia	Cambodia	cohort study, retrospective	612	6	B											x										PCR,serology
15	Bevilacqua N, Pane S, Vairo F, Nicastri E, Paglia MG, Ame SM, Schepisi MS, Kitua A, Mangi S, Racalbuto V, Meschi S, Ippolito G. Accuracy of indirect haemagglutination and western blot assays for the detection of anti-Schistosoma antibodies in non-severe febrile patients in two Tanzanian hospitals. Scand J Infect Dis. 2012 Jun;44(6):453-8. doi: 10.3109/00365548.2011.645505. Epub 2012 Jan 21. PMID:…	Eastern Africa	Tanzania	cross sectional study	297	7	B																				x	serology
16	Biggs HM, Bui DM, Galloway RL, Stoddard RA, Shadomy SV, Morrissey AB, Bartlett JA, Onyango JJ, Maro VP, Kinabo GD, Saganda W, Crump JA. Leptospirosis among hospitalized febrile patients in northern Tanzania. Am J Trop Med Hyg. 2011 Aug;85(2):275-81. doi: 10.4269/ajtmh.2011.11-0176. PMID: 21813847; PMCID: PMC3144825.	Eastern Africa	Tanzania	cohort study, prospective	870	8	B											x										serology
17	Biggs HM, Hertz JT, Munishi OM, Galloway RL, Marks F, Saganda W, Maro VP, Crump JA. Estimating leptospirosis incidence using hospital-based surveillance and a population-based health care utilization survey in Tanzania. PLoS Negl Trop Dis. 2013 Dec 5;7(12):e2589. doi: 10.1371/journal.pntd.0002589. PMID: 24340122; PMCID: PMC3855074.	Eastern Africa	Tanzania	cohort study, retrospective	3066	8	B											x										serology
18	Biswas R, Dhakal B, Das RN, Shetty KJ. Resolving diagnostic uncertainty in initially poorly localizable fevers: a prospective study. Int J Clin Pract. 2004;58(1):26-28. doi:10.1111/j.1368-5031.2004.0094.x	South-Central Asia	Nepal	cohort study, prospective	44	8	B										x										x	culture, serology, direct microscopy
19	Bithu R, Kanodia V, Maheshwari RK. Possibility of scrub typhus in fever of unknown origin (FUO) cases: an experience from Rajasthan. Indian J Med Microbiol. 2014;32(4):387-390. doi:10.4103/0255-0857.142241	South-Central Asia	India	cross sectional study	271	6	B														x							serology
20	Bloch EM, Kasubi M, Levin A, Mrango Z, Weaver J, Munoz B, West SK. Babesia microti and Malaria Infection in Africa: A Pilot Serosurvey in Kilosa District, Tanzania. Am J Trop Med Hyg. 2018 Jul;99(1):51-56. doi: 10.4269/ajtmh.18-0012. Epub 2018 Apr 5. PMID: 29637884; PMCID: PMC6085789.	Eastern Africa	Tanzania	cohort study, retrospective	1030	10	B		x																		x	serology
21	Bok J, Hogerwerf L, Germeraad EA, Roest HI, Faye-Joof T, Jeng M, Nwakanma D, Secka A, Stegeman A, Goossens B, Wegmüller R, van der Sande MA, van der Hoek W, Secka O. Coxiella burnetii (Q fever) prevalence in associated populations of humans and small ruminants in The Gambia. Trop Med Int Health. 2017 Mar;22(3):323-331. doi: 10.1111/tmi.12827. Epub 2017 Jan 22. PMID: 27987380.	Western Africa	Gambia	cross sectional study	599	9	B											x										PCR, serology
22	Bonifaz A, Vázquez-González D, Perusquía-Ortiz AM. Endemic systemic mycoses: coccidioidomycosis, histoplasmosis, paracoccidioidomycosis and blastomycosis. J Dtsch Dermatol Ges. 2011 Sep;9(9):705-14; quiz 715. English, German. doi: 10.1111/j.1610-0387.2011.07731.x. Epub 2011 Jul 4. PMID: 21722309.	Global	Global	review	NA		N/A																			x		N/A
23	Bottieau, E., Van Duffel, L., El Safi, S. et al. Etiological spectrum of persistent fever in the tropics and predictors of ubiquitous infections: a prospective four-country study with pooled analysis. BMC Med 20, 144 (2022). https://doi.org/10.1186/s12916-022-02347-8	Global	Global	cohort study, prospective	1922	13	A	x			x		x		x	x	x	x	x	x	x						x	culture, PCR,serology, direct microscopy
24	Borkakoty B, Jakharia A, Biswas D, Mahanta J. Co-infection of scrub typhus and leptospirosis in patients with pyrexia of unknown origin in Longding district of Arunachal Pradesh in 2013. Indian J Med Microbiol. 2016;34(1):88-91. doi:10.4103/0255-0857.174116	South-Central Asia	India	cross sectional study	31	10	B											x				x						serology
25	Bouchaib H, Eldin C, Laroche M, Raoult D, Parola P. Tick- and flea-borne rickettsioses in Tizi-Ouzou, Algeria: Implications for travel medicine. Travel Med Infect Dis. 2018 Nov-Dec;26:51-57. doi: 10.1016/j.tmaid.2018.11.005. Epub 2018 Nov 9. PMID: 30419355	Northern Africa	Algeria	cohort study, prospective	160	6	B														x							PCR,serology
26	Bouley AJ, Biggs HM, Stoddard RA, Morrissey AB, Bartlett JA, Afwamba IA, Maro VP, Kinabo GD, Saganda W, Cleaveland S, Crump JA. Brucellosis among hospitalized febrile patients in northern Tanzania. Am J Trop Med Hyg. 2012 Dec;87(6):1105-11. doi: 10.4269/ajtmh.2012.12-0327. Epub 2012 Oct 22. PMID: 23091197; PMCID: PMC3516083.	Eastern Africa	Tanzania	cohort study, prospective	454	9	B									x												serology
27	Boumbanda Koyo CS, Oyegue-Liabagui SL, Mediannikov O, Cortaredona S, Kouna LC, Raoult D, Lekana-Douki JB, Fenollar F. High Circulation of Malaria and Low Prevalence of Bacteremia in Febrile and Afebrile Children in Northeastern Gabon. Am J Trop Med Hyg. 2020 Jan;102(1):121-129. doi: 10.4269/ajtmh.19-0368. PMID: 31769404; PMCID: PMC6947801.	Central Africa	Gabon	cohort study, retrospective	516	8	B																				x	PCR
28	Chagas disease in Latin America: an epidemiological update based on 2010 estimates. Wkly Epidemiol Rec. 2015 Feb 6;90(6):33-43. English, French. PMID: 25671846.	Latin America	Latin America	review	NA		N/A			x																		N/A
29	Chakrabarti A, Chatterjee SS, Das A, Shivaprakash MR. Invasive aspergillosis in developing countries. Med Mycol. 2011 Apr;49 Suppl 1:S35-47. doi: 10.3109/13693786.2010.505206. Epub 2010 Aug 18. PMID: 20718613.	Global	Global	review	NA		N/A																				x	N/A
30	Chansamouth V, Thammasack S, Phetsouvanh R, Keoluangkot V, Moore CE, Blacksell SD, Castonguay-Vanier J, Dubot-Pérès A, Tangkhabuanbutra J, Tongyoo N, Souphaphonh P, Sengvilaipaseuth O, Vongsouvath M, Phommasone K, Sengdethka D, Seurbsanith A, Craig SB, Hermann L, Strobel M, Newton PN. The Aetiologies and Impact of Fever in Pregnant Inpatients in Vientiane, Laos. PLoS Negl Trop Dis. 2016 Apr 6;10(…	Eastern and South-Eastern Asia	Laos,India	cohort study, prospective	250	11	A										x				x						x	culture, PCR,serology
31	Chanthavilay P, Mayxay M, Xongmixay P, Roberts T, Rattanavong S, Vongsouvath M, Newton PN, Crump JA. Estimation of Incidence of Typhoid and Paratyphoid Fever in Vientiane, Lao People's Democratic Republic. Am J Trop Med Hyg. 2020 Apr;102(4):744-748. doi: 10.4269/ajtmh.19-0634. PMID: 32124730; PMCID: PMC7124915	Eastern and South-Eastern Asia	Lao	review	1740		N/A										x											culture
32	Chaudhry R, Premlatha MM, Mohanty S, Dhawan B, Singh KK, Dey AB. Emerging leptospirosis, North India. Emerg Infect Dis. 2002 Dec;8(12):1526-7. doi: 10.3201/eid0812.020052. PMID: 12498680; PMCID: PMC2738520.	South-Central Asia	India	review	75		N/A											x										serology
33	Chen N, Jin K, Xu J, Zhang J, Weng Y. Human African trypanosomiasis caused by Trypanosoma brucei gambiense: The first case report in China. Int J Infect Dis. 2019;79:34-36. doi:10.1016/j.ijid.2018.11.004	Central Africa	Gabon	case report	1	5	B															x						pathology, serology
34	Chidebelu PE, Nweze EI. The persistence of amoebosis caused by Entamoeba histolytica in Nigeria and the role of malnutrition. Ann Parasitol. 2020;66(3):271-282. doi: 10.17420/ap6603.265. PMID: 33126295.	Western Africa	Nigeria	review	NA		N/A	x																				N/A
35	Chilongola JO, Sabuni EJ, Kapyolo EP. Prevalence of plasmodium, leptospira and rickettsia species in Northern Tanzania: a community based survey. Afr Health Sci. 2020 Mar;20(1):199-207. doi: 10.4314/ahs.v20i1.25. PMID: 33402908; PMCID: PMC7750093.	Eastern Africa	Tanzania	cross sectional study	128	9	B											x			x						x	PCR
36	Chugh TD. Emerging and re-emerging bacterial diseases in India. J Biosci. 2008 Nov;33(4):549-55. doi: 10.1007/s12038-008-0073-0. PMID: 19208980.	South-Central Asia	India	review	NA		N/A																				x	N/A
37	Colin de Verdiere N, Hamane S, Assous MV, Sertour N, Ferquel E, Cornet M. Tickborne relapsing fever caused by Borrelia persica, Uzbekistan and Tajikistan. Emerg Infect Dis. 2011 Jul;17(7):1325-7. doi: 10.3201/eid1707.101894. PMID: 21762608; PMCID: PMC3381401.	South-Central Asia	Uzbekisatan and Tajikistan	case report	1	4	C								x													PCR
38	Colomba C, Scarlata F, Di Carlo P, Giammanco A, Fasciana T, Trizzino M, Cascio A. Fourth case of louse-borne relapsing fever in Young Migrant, Sicily, Italy, December 2015. Mini Review Article. Public Health. 2016 Oct;139:22-26. doi: 10.1016/j.puhe.2016.05.019. Epub 2016 Jun 21. PMID: 27340042.	Eastern Africa	Eastern Africa	review	26		N/A								x													N/A
39	Colpan A, Onguru P, Erbay A, Akinci E, Cevik MA, Eren SS, Bodur H. Fever of unknown origin: analysis of 71 consecutive cases. Am J Med Sci. 2007 Aug;334(2):92-6. doi: 10.1097/MAJ.0b013e31812f5642. PMID: 17700197.	Western Asia	Syria	case series	71	5	B									x	x										x	culture, PCR,serology, direct microscopy
40	Cook EAJ, Grossi-Soyster EN, de Glanville WA, Thomas LF, Kariuki S, Bronsvoort BMC, Wamae CN, LaBeaud AD, Fèvre EM. The sero-epidemiology of Rift Valley fever in people in the Lake Victoria Basin of western Kenya. PLoS Negl Trop Dis. 2017 Jul 7;11(7):e0005731. doi: 10.1371/journal.pntd.0005731. PMID: 28686589; PMCID: PMC5517073.	Eastern Africa	Kenya	cohort study, retrospective	1861	10	B																		x			serology
41	Costa PS, Brigatte ME, Greco DB. Questing one Brazilian query: reporting 16 cases of Q fever from Minas Gerais, Brazil. Rev Inst Med Trop Sao Paulo. 2006;48(1):5-9. doi:10.1590/s0036-46652006000100002	Latin America	Brazil	case series	16	6	B													x								serology
42	Crump JA, Luby SP, Mintz ED. The global burden of typhoid fever. Bull World Health Organ. 2004 May;82(5):346-53. PMID: 15298225; PMCID: PMC2622843.	Global	Global	review	NA		N/A										x											N/A
43	Crump JA, Morrissey AB, Nicholson WL, et al. Etiology of severe non-malaria febrile illness in Northern Tanzania: a prospective cohort study. PLoS Negl Trop Dis. 2013;7(7):e2324. Published 2013 Jul 18. doi:10.1371/journal.pntd.0002324	Eastern Africa	Tanzania	cohort study, prospective	870	11	A									x		x		x	x						x	culture, PCR,serology, direct microscopy
44	Currie BJ, Dance DA, Cheng AC. The global distribution of Burkholderia pseudomallei and melioidosis: an update. Trans R Soc Trop Med Hyg. 2008 Dec;102 Suppl 1:S1-4. doi: 10.1016/S0035-9203(08)70002-6. PMID: 19121666.	Global	Global	review	NA		N/A												x									N/A
45	Cutler SJ, Abdissa A, Trape JF. New concepts for the old challenge of African relapsing fever borreliosis. Clin Microbiol Infect. 2009;15(5):400-406. doi:10.1111/j.1469-0691.2009.02819.x	Africa	Africa	review	NA		N/A								x													serology
46	Cutler SJ. Refugee crisis and re-emergence of forgotten infections in Europe. Clin Microbiol Infect. 2016;22(1):8-9. doi:10.1016/j.cmi.2015.10.018	Global	Global	review	NA		N/A								x													N/A
47	Cutler SJ. Relapsing Fever Borreliae: A Global Review. Clin Lab Med. 2015;35(4):847-865. doi:10.1016/j.cll.2015.07.001	Northern and Eastern Africa	Senegal, Morocco, Sudan, Ethiopia	review	NA		N/A								x													N/A
48	Cutler SJ. Relapsing fever--a forgotten disease revealed. J Appl Microbiol. 2010;108(4):1115-1122. doi:10.1111/j.1365-2672.2009.04598.x	Africa	Africa	review	NA		N/A								x													N/A
49	D'Acremont V, Kilowoko M, Kyungu E, Philipina S, Sangu W, Kahama-Maro J, Lengeler C, Cherpillod P, Kaiser L, Genton B. Beyond malaria--causes of fever in outpatient Tanzanian children. N Engl J Med. 2014 Feb 27;370(9):809-17. doi: 10.1056/NEJMoa1214482. PMID: 24571753.	Eastern Africa	Tanzania	cohort study, prospective	1010	14	A																				x	PCR, culture, serology, direct microscopy
50	Dama E, Drabo A, Kaboré J, et al. Description of the first sleeping sickness case diagnosed in Burkina Faso since two decades. PLoS Negl Trop Dis. 2018;12(8):e0006677. Published 2018 Aug 20. doi:10.1371/journal.pntd.0006677	Western Africa	Burkina Faso	case report	1	4	C				x																	serology
51	de Araújo Lobo JM, Mores CN, Bausch DG, Christofferson RC. Short Report: Serological Evidence of Under-Reported Dengue Circulation in Sierra Leone. PLoS Negl Trop Dis. 2016 Apr 26;10(4):e0004613. doi: 10.1371/journal.pntd.0004613. PMID: 27116605; PMCID: PMC4846026.	Western Africa	Sierra Leone	cohort study, prospective	149	10	B																				x	serology
52	de Vries PJ, Koolen MG, Mulder MM, Kortbeek LM. Acute pulmonary histoplasmosis from Ghana. Travel Med Infect Dis. 2006;4(5):286-289. doi:10.1016/j.tmaid.2005.10.004	Central Africa	Gabon	case report	1	6	B																				x	pathology
53	Decuypere S, Maltha J, Deborggraeve S, et al. Towards Improving Point-of-Care Diagnosis of Non-malaria Febrile Illness: A Metabolomics Approach. PLoS Negl Trop Dis. 2016;10(3):e0004480. Published 2016 Mar 4. doi:10.1371/journal.pntd.0004480	Western Africa	Burkina Faso	cross sectional study	61	9	B																				x	PCR
54	Desjeux P. The increase in risk factors for leishmaniasis worldwide. Trans R Soc Trop Med Hyg. 2001 May-Jun;95(3):239-43. doi: 10.1016/s0035-9203(01)90223-8. PMID: 11490989.	Global	Global	review	NA		N/A						x															N/A
55	Diallo MA, Kane BS, Ndiaye M, Dieng M, Diongue K, Badiane AS, Seck MC, Ndiaye D. Plasmodium falciparum malaria co-infection with tick-borne relapsing fever in Dakar. Malar J. 2017 Jan 11;16(1):24. doi: 10.1186/s12936-017-1682-6. PMID: 28077149; PMCID: PMC5225580.	Western Africa	Senegal	case report	1	3	C								x												x	direct microscopy
56	Diatta G, Souidi Y, Granjon L, Arnathau C, Durand P, Chauvancy G, Mané Y, Sarih M, Belghyti D, Renaud F, Trape JF. Epidemiology of tick-borne borreliosis in Morocco. PLoS Negl Trop Dis. 2012;6(9):e1810. doi: 10.1371/journal.pntd.0001810. Epub 2012 Sep 13. PMID: 23029574; PMCID: PMC3441398.	Northern Africa	Marocco	cross sectional study	102	9	B								x													PCR
57	Elders PND, Swe MMM, Phyo AP, McLean ARD, Lin HN, Soe K, Htay WYA, Tanganuchitcharnchai A, Hla TK, Tun NN, Nwe TT, Moe MM, Thein WM, Zaw NN, Kyaw WM, Linn H, Htwe YY, Smithuis FM, Blacksell SD, Ashley EA. Serological evidence indicates widespread distribution of rickettsioses in Myanmar. Int J Infect Dis. 2021 Feb;103:494-501. doi: 10.1016/j.ijid.2020.12.013. Epub 2020 Dec 11. PMID: 33310022; PMC…	Eastern and South-Eastern Asia	Myanmar	cross sectional study	700	11	A														x							serology
58	Elmardi KA, Noor AM, Githinji S, Abdelgadir TM, Malik EM, Snow RW. Self-reported fever, treatment actions and malaria infection prevalence in the northern states of Sudan. Malar J. 2011;10:128. Published 2011 May 15. doi:10.1186/1475-2875-10-128	South-Central Asia	Sudan	cross sectional study	26471	9	B														x							serology
59	Farra A, Bekondi C, Tricou V, Mbecko JR, Talarmin A. Free-living amoebae isolated in the Central African Republic: epidemiological and molecular aspects. Pan Afr Med J. 2017 Feb 1;26:57. doi: 10.11604/pamj.2017.26.57.9021. PMID: 28451034; PMCID: PMC5398892.	Central Africa	CAR	cohort study, retrospective	20	6	B	x																				PCR
60	Farris CM, Pho N, Myers TE, Richards AL. Seroconversions for Coxiella and Rickettsial Pathogens among US Marines Deployed to Afghanistan, 2001-2010. Emerg Infect Dis. 2016 Aug;22(8):1491-3. doi: 10.3201/eid2208.160221. PMID: 27434653; PMCID: PMC4982193.	South-Central Asia	Afghanistan	cohort study, retrospective	1000	10	B													x	x							serology
61	Favier C, Chalvet-Monfray K, Sabatier P, Lancelot R, Fontenille D, Dubois MA. Rift Valley fever in West Africa: the role of space in endemicity. Trop Med Int Health. 2006 Dec;11(12):1878-88. doi: 10.1111/j.1365-3156.2006.01746.x. PMID: 17176353.	Western Africa	West Africa	review	NA		N/A																		x			N/A
62	Ferdouse F, Hossain MA, Paul SK, et al. Rickettsia felis Infection among Humans, Bangladesh, 2012-2013. Emerg Infect Dis. 2015;21(8):1483-1485. doi:10.3201/eid2108.150328	South-Central Asia	Bangladesh	cross sectional study	180	6	B														x							PCR
63	Fox-Lewis A, Hopkins J, Sar P, Sao S, Pheaktra N, Day NPJ, Blacksell SD, Turner P. Seroprevalence of Dengue Virus and Rickettsial Infections in Cambodian Children. Am J Trop Med Hyg. 2019 Mar;100(3):635-638. doi: 10.4269/ajtmh.18-0865. PMID: 30675849; PMCID: PMC6402902.	Eastern and South-Eastern Asia	Cambodia	cross sectional study	993	8	B														x						x	serology
64	Gadia CLB, Manirakiza A, Tekpa G, Konamna X, Vickos U, Nakoune E. Identification of pathogens for differential diagnosis of fever with jaundice in the Central African Republic: a retrospective assessment, 2008-2010. BMC Infect Dis. 2017 Nov 29;17(1):735. doi: 10.1186/s12879-017-2840-8. PMID: 29187150; PMCID: PMC5707826.	Central Africa	CAR	cohort study, retrospective	198	11	A											x					x	x	x		x	PCR,serology
65	Gadisa E, Tsegaw T, Abera A, Elnaiem DE, den Boer M, Aseffa A, Jorge A. Eco-epidemiology of visceral leishmaniasis in Ethiopia. Parasit Vectors. 2015 Jul 19;8:381. doi: 10.1186/s13071-015-0987-y. PMID: 26187584; PMCID: PMC4506599.	Eastern Africa	Ethiopia	review	NA		N/A						x															N/A
66	Garin B, Djaomazala I, Dubois-Cauwelaert N; Mahafaly, Raharimanga V, Ralison F, Herindrainy P, Andriamalala NC, Sarovich DS, Mayo M, Kaestli M, Currie BJ. Autochthonous melioidosis in humans, Madagascar, 2012 and 2013. Emerg Infect Dis. 2014 Oct;20(10):1739-41. doi: 10.3201/eid2010.131524. PMID: 25272365; PMCID: PMC4193270.	Eastern Africa	Madagascar	case series	2	4	C												x									PCR
67	Gashout A, Amro A, Erhuma M, Al-Dwibe H, Elmaihub E, Babba H, Nattah N, Abudher A. Molecular diagnosis of Toxoplasma gondii infection in Libya. BMC Infect Dis. 2016 Apr 16;16:157. doi: 10.1186/s12879-016-1491-5. PMID: 27083153; PMCID: PMC4833959.	Northern Africa	Libya	cohort study, prospective	177	9	B					x																PCR,serology
68	Gelaye W, Kebede T, Hailu A. High prevalence of anti-toxoplasma antibodies and absence of Toxoplasma gondii infection risk factors among pregnant women attending routine antenatal care in two Hospitals of Addis Ababa, Ethiopia. Int J Infect Dis. 2015 May;34:41-5. doi: 10.1016/j.ijid.2015.03.005. Epub 2015 Mar 7. PMID: 25759324.	Eastern Africa	Ethiopia	cross sectional study	288	10	B					x												x				serology
69	Gobbi F, Bisoffi Z. Human African trypanosomiasis in travellers to Kenya. Euro Surveill. 2012 Mar 8;17(10):20109. PMID: 22433593.	Eastern Africa	Kenya	case report	2	2	C								x													PCR, direct microscopy
70	Grard G, Drexler JF, Fair J, Muyembe JJ, Wolfe ND, Drosten C, Leroy EM. Re-emergence of Crimean-Congo hemorrhagic fever virus in Central Africa. PLoS Negl Trop Dis. 2011 Oct;5(10):e1350. doi: 10.1371/journal.pntd.0001350. Epub 2011 Oct 11. PMID: 22022629; PMCID: PMC3191127.	Africa	Africa	case report	1	5	B																x					PCR
71	Grecchi C, Zanotti P, Pontarelli A, et al. Louse-borne relapsing fever in a refugee from Mali. Infection. 2017;45(3):373-376. doi:10.1007/s15010-017-0987-2	Western Africa	Mali	case report	1	5	B								x													direct microscopy
72	Ibrahim M, Schelling E, Zinsstag J, Hattendorf J, Andargie E, Tschopp R. Sero-prevalence of brucellosis, Q-fever and Rift Valley fever in humans and livestock in Somali Region, Ethiopia. PLoS Negl Trop Dis. 2021 Jan 25;15(1):e0008100. doi: 10.1371/journal.pntd.0008100. PMID: 33493173; PMCID: PMC7861547.	Eastern Africa	Somalia	cohort study, retrospective	380	11	A									x				x	x							serology
73	Iqbal M, Fatmi Z, Khan MA. Brucellosis in Pakistan: a neglected zoonotic disease. J Pak Med Assoc. 2020 Sep;70(9):1625-1626. doi: 10.5455/JPMA.24139. PMID: 33040122.	South-Central Asia	Pakistan	review	NA		N/A										x											N/A
74	Jilani MS, Robayet JA, Mohiuddin M, Hasan MR, Ahsan CR, Haq JA. Burkholderia pseudomallei: Its Detection in Soil and Seroprevalence in Bangladesh. PLoS Negl Trop Dis. 2016 Jan 15;10(1):e0004301. doi: 10.1371/journal.pntd.0004301. PMID: 26771511; PMCID: PMC4714902.	South-Central Asia	Bangladesh	cross sectional study	940	7	B												x									serology
75	Kabapy AF, Kotkat AM, Shatat HZ, Abd El Wahab EW. Clinico-epidemiological profile of fever of unknown origin in an Egyptian setting: A hospital-based study (2009-2010). J Infect Dev Ctries. 2016;10(1):30-42. Published 2016 Jan 31. doi:10.3855/jidc.7198	Northern Africa	Egypt	cohort study, retrospective	979	11	A									x	x	x									x	culture
76	Kamal AM, Ahmed AK, Abdellatif MZ, Tawfik M, Hassan EE. Seropositivity of Toxoplasmosis in Pregnant Women by ELISA at Minia University Hospital, Egypt. Korean J Parasitol. 2015 Oct;53(5):605-10. doi: 10.3347/kjp.2015.53.5.605. Epub 2015 Oct 29. PMID: 26537040; PMCID: PMC4635823.	Northern Africa	Egypt	case control	240	8	B					x																serology
77	Karande S, Bhatt M, Kelkar A, Kulkarni M, De A, Varaiya A. An observational study to detect leptospirosis in Mumbai, India, 2000. Arch Dis Child. 2003 Dec;88(12):1070-5. doi: 10.1136/adc.88.12.1070. PMID: 14670771; PMCID: PMC1719391.	South-Central Asia	India	cohort study, prospective	53	10	B											x										serology
78	Kendall EA, LaRocque RC, Bui DM, Galloway R, Ari MD, Goswami D, Breiman RF, Luby S, Brooks WA. Leptospirosis as a cause of fever in urban Bangladesh. Am J Trop Med Hyg. 2010 Jun;82(6):1127-30. doi: 10.4269/ajtmh.2010.09-0574. PMID: 20519612; PMCID: PMC2877423.	South-Central Asia	Bangladesh	cohort study, prospective	584	10	B											x										serology
79	Khan B, Afshan K, Firasat S, Qayyum M. Seroprevalence and associated risk factors of Entamoeba histolytica infection among gastroenteritis patients visiting the public healthcare system, Pakistan. J Pak Med Assoc. 2019 Dec;69(12):1777-1784. doi: 10.5455/JPMA.300501. PMID: 31853102	South-Central Asia	Pakistan	cross sectional study	356	8	B	x																				serology
80	Khan MB, Sonaimuthu P, Lau YL, Al-Mekhlafi HM, Mahmud R, Kavana N, Kassuku A, Kasanga C. High seroprevalence of echinococossis, schistosomiasis and toxoplasmosis among the populations in Babati and Monduli districts, Tanzania. Parasit Vectors. 2014 Nov 12;7:505. doi: 10.1186/s13071-014-0505-7. PMID: 25388913; PMCID: PMC4239325.	Eastern Africa	Tanzania	cohort study, retrospective	345	8	B					x															x	serology
81	Khan SA, Bora T, Chattopadhyay S, Jiang J, Richards AL, Dutta P. Seroepidemiology of rickettsial infections in Northeast India. Trans R Soc Trop Med Hyg. 2016 Aug;110(8):487-94. doi: 10.1093/trstmh/trw052. Epub 2016 Sep 12. PMID: 27618917.	South-Central Asia	India	cohort study, retrospective	1625	8	B														x							serology
82	Kingston HW, Hossain M, Leopold S, Anantatat T, Tanganuchitcharnchai A, Sinha I, Plewes K, Maude RJ, Chowdhury MAH, Paul S, Uddin RAME, Siddiqui MAN, Zahed AS, Abu Sayeed A, Rahman MH, Barua A, Uddin MJ, Sattar MA, Dondorp AM, Blacksell SD, Day NPJ, Ghose A, Hossain A, Paris DH. Rickettsial Illnesses as Important Causes of Febrile Illness in Chittagong, Bangladesh. Emerg Infect Dis. 2018 Apr;24(4…	South-Central Asia	Bangladesh	cohort study, prospective	416	8	B														x							PCR, serology
83	Kisinza WN, McCall PJ, Mitani H, Talbert A, Fukunaga M. A newly identified tick-borne Borrelia species and relapsing fever in Tanzania. Lancet. 2003 Oct 18;362(9392):1283-4. doi: 10.1016/s0140-6736(03)14609-0. PMID: 14575974.	Eastern Africa	Tanzania	cohort study, prospective	361	7	B								x													PCR
84	Kofman A, Choi MJ, Rollin PE. Lassa Fever in Travelers from West Africa, 1969-2016. Emerg Infect Dis. 2019 Feb;25(2):245-248. doi: 10.3201/eid2502.180836. PMID: 30666924; PMCID: PMC6346466.	Western Africa	Nigeria, Sierra Leone, Burkina Faso, Liberia, Cote d'Ivoire, Ghana, Mali, Togo	review	33		N/A																	x				PCR
85	Koko J, Ategbo SJ, Gahouma D, Engohan-Aloghe E, Moussavou A. Trypanosomose humaine africaine révélée par une fièvre prolongée : à propos de trois cas pédiatriques [Human African trypanosomiasis: report of three cases]. Arch Pediatr. 2013;20(8):871-873. doi:10.1016/j.arcped.2013.05.018	Central Africa	Gabon	case report	3	6	B				x																	serology
86	Laras K, Cao BV, Bounlu K, Nguyen TK, Olson JG, Thongchanh S, Tran NV, Hoang KL, Punjabi N, Ha BK, Ung SA, Insisiengmay S, Watts DM, Beecham HJ, Corwin AL. The importance of leptospirosis in Southeast Asia. Am J Trop Med Hyg. 2002 Sep;67(3):278-86. doi: 10.4269/ajtmh.2002.67.278. PMID: 12408667	Eastern and South-Eastern Asia	Vietnam, Lao, Cambodia	review	NA		N/A											x										PCR, serology
87	Larsson C, Andersson M, Bergström S. Current issues in relapsing fever. Curr Opin Infect Dis. 2009 Oct;22(5):443-9. doi: 10.1097/QCO.0b013e32832fb22b. PMID: 19623064.	Africa	Africa	review	NA		N/A								x													N/A
88	Lecompte Y, Trape JF. La fièvre récurrente à tiques d'Afrique de l'Ouest [West African tick-borne relapsing fever]. Ann Biol Clin (Paris). 2003 Sep-Oct;61(5):541-8. French. PMID: 14671751.	Western Africa	West Africa	review	NA		N/A								x													N/A
89	Longley AT, Hemlock C, Date K, Luby SP, Andrews JR, Saha SK, Bogoch II, Yousafzai MT, Garrett DO, Qamar FN. Illness Severity and Outcomes Among Enteric Fever Cases From Bangladesh, Nepal, and Pakistan: Data From the Surveillance for Enteric Fever in Asia Project, 2016-2019. Clin Infect Dis. 2020 Dec 1;71(Suppl 3):S222-S231. doi: 10.1093/cid/ciaa1320. PMID: 33258929; PMCID: PMC7705875.	South-Central Asia	Bangladesh, Nepal, Pakistan, India	cohort study, prospective	8705	10	B										x											culture
90	López-Martínez R, Hernández-Hernández F, Méndez-Tovar LJ, Manzano-Gayosso P, Bonifaz A, Arenas R, Padilla-Desgarennes Mdel C, Estrada R, Chávez G. Paracoccidioidomycosis in Mexico: clinical and epidemiological data from 93 new cases (1972-2012). Mycoses. 2014 Sep;57(9):525-30. doi: 10.1111/myc.12190. Epub 2014 Apr 2. PMID: 24698656.	Latin America	Mexico	case series	93	7	B												x									pathology, culture, direct microscopy
91	Lunguya O, Phoba MF, Mundeke SA, Bonebe E, Mukadi P, Muyembe JJ, Verhaegen J, Jacobs J. The diagnosis of typhoid fever in the Democratic Republic of the Congo. Trans R Soc Trop Med Hyg. 2012 Jun;106(6):348-55. doi: 10.1016/j.trstmh.2012.03.006. Epub 2012 May 1. PMID: 22551639	Central Africa	DRC	cohort study, retrospective	3820	11	A										x											serology, culture
92	Madut NA, Nasinyama GW, Muma JB, Sube KLL, Ocan M, Muwonge A, Godfroid J, Jubara AS, Kankya C. Prevalence of brucellosis among patients attending Wau Hospital, South Sudan. PLoS One. 2018 Jun 27;13(6):e0199315. doi: 10.1371/journal.pone.0199315. PMID: 29949605; PMCID: PMC6021100.	Eastern Africa	South Sudan	cross sectional study	416	8	B									x												serology
93	Madut NA, Ocan M, Muwonge A, Muma JB, Nasinyama GW, Godfroid J, Jubara AS, Kankya C. Sero-prevalence of brucellosis among slaughterhouse workers in Bahr el Ghazal region, South Sudan. BMC Infect Dis. 2019 May 22;19(1):450. doi: 10.1186/s12879-019-4066-4. PMID: 31113372; PMCID: PMC6529993.	Eastern Africa	South Sudan	cohort study, prospective	234	9	B									x												serology
94	Maina AN, Farris CM, Odhiambo A, Jiang J, Laktabai J, Armstrong J, Holland T, Richards AL, O'Meara WP. Q Fever, Scrub Typhus, and Rickettsial Diseases in Children, Kenya, 2011-2012. Emerg Infect Dis. 2016 May;22(5):883-6. doi: 10.3201/eid2205.150953. PMID: 27088502; PMCID: PMC4861507.	Eastern Africa	Kenia	cohort study, prospective	370	11	A													x	x							serology
95	Maina AN, Knobel DL, Jiang J, Halliday J, Feikin DR, Cleaveland S, Ng'ang'a Z, Junghae M, Breiman RF, Richards AL, Njenga MK. Rickettsia felis infection in febrile patients, western Kenya, 2007-2010. Emerg Infect Dis. 2012 Feb;18(2):328-31. doi: 10.3201/eid1802.111372. PMID: 22304807; PMCID: PMC3310467.	Eastern Africa	Kenya	cohort study, retrospective	375	9	B														x							culture
96	Majeed B, Sobel J, Nawar A, Badri S, Muslim H. The persisting burden of visceral leishmaniasis in Iraq: data of the National Surveillance System, 1990-2009. Epidemiol Infect. 2013 Feb;141(2):443-6. doi: 10.1017/S0950268812000556. Epub 2012 Apr 4. PMID: 22475358; PMCID: PMC9152049.	Western Asia	Iraq	review	NA		N/A						x															N/A
97	Mani SSR, Gunasekaran K, Iyyadurai R, et al. Clinical spectrum, susceptibility profile, treatment and outcome of culture-confirmed brucellosis from South India. Indian J Med Microbiol. 2018;36(2):289-292. doi:10.4103/ijmm.IJMM_18_236	South-Central Asia	India	cross sectional study	22	9	B									x												culture
98	Marks F, von Kalckreuth V, Aaby P, Adu-Sarkodie Y, El Tayeb MA, Ali M, Aseffa A, Baker S, Biggs HM, Bjerregaard-Andersen M, Breiman RF, Campbell JI, Cosmas L, Crump JA, Espinoza LMC, Deerin JF, Dekker DM, Fields BS, Gasmelseed N, Hertz JT, Van Minh Hoang N, Im J, Jaeger A, Jeon HJ, Kabore LP, Keddy KH, Konings F, Krumkamp R, Ley B, Løfberg SV, May J, Meyer CG, Mintz ED, Montgomery JM, Niang AA, N…	Africa	Sub Saharan Africa	cross sectional study	13431	7	B										x											culture
99	Maude RR, Ghose A, Samad R, de Jong HK, Fukushima M, Wijedoru L, Hassan MU, Hossain MA, Karim MR, Sayeed AA, van den Ende S, Pal S, Zahed AS, Rahman W, Karnain R, Islam R, Tran DT, Ha TT, Pham AH, Campbell JI, van Doorn HR, Maude RJ, van der Poll T, Wiersinga WJ, Day NP, Baker S, Dondorp AM, Parry CM, Faiz MA. A prospective study of the importance of enteric fever as a cause of non-malarial febri…	South-Central Asia	Bangladesh	cohort study, prospective	300	10	B										x											PCR, culture, direct microscopy
100	Mayegga E, Ljøstad U, Mygland A, Monstad P. Absence of focal neurological involvement in tick-borne relapsing fever in northern Tanzania. Eur J Neurol. 2005 Jun;12(6):449-52. doi: 10.1111/j.1468-1331.2005.01003.x. PMID: 15885049.	Eastern Africa	Tanzania	case series	43	5	C								x													direct microscopy
101	Mayxay M, Sengvilaipaseuth O, Chanthongthip A, Dubot-Pérès A, Rolain JM, Parola P, Craig SB, Tulsiani S, Burns MA, Khanthavong M, Keola S, Pongvongsa T, Raoult D, Dittrich S, Newton PN. Causes of Fever in Rural Southern Laos. Am J Trop Med Hyg. 2015 Sep;93(3):517-520. doi: 10.4269/ajtmh.14-0772. Epub 2015 Jul 6. PMID: 26149859; PMCID: PMC4559689.	Eastern and South-Eastern Asia	Laos	cohort study, prospective	229	10	B											x			x							PCR, serology
102	Mduluza-Jokonya, T.L., Naicker, T., Jokonya, L. et al. Association of Schistosoma haematobium infection morbidity and severity on co-infections in pre-school age children living in a rural endemic area in Zimbabwe. BMC Public Health 20, 1570 (2020). https://doi.org/10.1186/s12889-020-09634-0	Southern Africa	Zimbabwe	cross sectional study	465	7	B																				x	serology, direct microscopy
103	Meheus F, Boelaert M. The burden of visceral leishmaniasis in South Asia. Trop Med Int Health. 2010 Jul;15 Suppl 2:1-3. doi: 10.1111/j.1365-3156.2010.02564.x. PMID: 20591079.	South-Central; Eastern and South-Eastern Asia	South Asia	review	NA		N/A						x															N/A
104	Mirambo MM, Mgode GF, Malima ZO, John M, Mngumi EB, Mhamphi GG, Mshana SE. Seropositivity of Brucella spp. and Leptospira spp. antibodies among abattoir workers and meat vendors in the city of Mwanza, Tanzania: A call for one health approach control strategies. PLoS Negl Trop Dis. 2018 Jun 25;12(6):e0006600. doi: 10.1371/journal.pntd.0006600. PMID: 29939991; PMCID: PMC6034905.	Eastern Africa	Tanzania	cross sectional study	250	10	B									x		x										serology
105	Mittal V, Gupta N, Bhattacharya D, et al. Serological evidence of rickettsial infections in Delhi. Indian J Med Res. 2012;135(4):538-541.	South-Central Asia	India	cohort study, retrospective	1517	12	A														x							serology
106	Mniouil M, Fellah H, Amarir F, Et-Touys A, Bekhti K, Adlaoui EB, Bakri Y, Nhammi H, Sadak A, Sebti F. Epidemiological characteristics of visceral leishmaniasis in Morocco (1990-2014): an update. Acta Trop. 2017 Jun;170:169-177. doi: 10.1016/j.actatropica.2016.10.016. Epub 2016 Oct 26. PMID: 27794489.	Northern Africa	Morocco	review	NA		N/A						x															N/A
107	Montasser MF, Abdelkader NA, Montasser IF, El Khouly AM. Changing the face of fever of unknown origin in Egypt: a single hospital study. Braz J Infect Dis. 2015;19(3):334-335. doi:10.1016/j.bjid.2015.02.006	Northern Africa	Egypt	review	374		N/A									x	x										x	culture, serology
108	Mosawi SH, Zarghona Z, Dalimi A, Jokelainen P, Safa AH, Mohammadi MR, Javanmardi E, Basirat MB. Particularly neglected in countries with other challenges: High Toxoplasma gondii seroprevalence in pregnant women in Kabul, Afghanistan, while a low proportion know about the parasite. PLoS One. 2019 Oct 10;14(10):e0223585. doi: 10.1371/journal.pone.0223585. PMID: 31600338; PMCID: PMC6786618.	South-Central Asia	Afghanistan	cross sectional study	431	10	B					x																serology
109	Mourembou G, Nzondo SM, Ndjoyi-Mbiguino A, Lekana-Douki JB, Kouna LC, Matsiegui PB, Manego RZ, Moukandja IP, Keïta AK, Tissot-Dupont H, Fenollar F, Raoult D. Co-circulation of Plasmodium and Bacterial DNAs in Blood of Febrile and Afebrile Children from Urban and Rural Areas in Gabon. Am J Trop Med Hyg. 2016 Jul 6;95(1):123-32. doi: 10.4269/ajtmh.15-0751. Epub 2016 Apr 25. PMID: 27114297; PMCID: P…	Central Africa	Gabon	cohort study, prospective	410	9	B							x	x		x	x			x							PCR
110	Msefula CL, Olgemoeller F, Jambo N, Segula D, Van Tan T, Nyirenda TS, Nedi W, Kennedy N, Graham M, Henrion MYR, Baker S, Feasey N, Gordon M, Heyderman RS. Ascertaining the burden of invasive Salmonella disease in hospitalised febrile children aged under four years in Blantyre, Malawi. PLoS Negl Trop Dis. 2019 Jul 17;13(7):e0007539. doi: 10.1371/journal.pntd.0007539. PMID: 31314752; PMCID: PMC6663…	Southern Africa	Malawi	cohort study, prospective	643	8	B										x											PCR, serology
111	Muloki HN, Erume J, Owiny DO, et al. Prevalence and risk factors for brucellosis in prolonged fever patients in post-conflict Northern Uganda. Afr Health Sci. 2018;18(1):22-28. doi:10.4314/ahs.v18i1.4	Eastern Africa	Uganda	cross sectional study	251	11	A									x												serology
112	Muthumbi EM, Gordon NC, Mochamah G, Nyongesa S, Odipo E, Mwarumba S, Mturi N, Etyang AO, Dance DAB, Scott JAG, Morpeth SC. Population-Based Estimate of Melioidosis, Kenya. Emerg Infect Dis. 2019 May;25(5):984-987. doi: 10.3201/eid2505.180545. PMID: 31002067; PMCID: PMC6478202.	Eastern Africa	Kenya	cohort study, retrospective	21000	9	B												x									PCR, serology
113	Myint KS, Gibbons RV, Iverson J, Shrestha SK, Pavlin JA, Mongkolsirichaikul D, Kosoy MY. Serological response to Bartonella species in febrile patients from Nepal. Trans R Soc Trop Med Hyg. 2011 Dec;105(12):740-2. doi: 10.1016/j.trstmh.2011.08.002. Epub 2011 Sep 28. PMID: 21955739.	South-Central Asia	Nepal	cohort study, retrospective	93	8	B							x														serology
114	Nabeth P, Cheikh DO, Lo B, et al. Crimean-Congo Hemorrhagic Fever, Mauritania. Emerging Infectious Diseases. 2004;10(12):2143-2149. doi:10.3201/eid1012.040535.	Northern Africa	Mauritania	case series	2	6	B																x					serology
115	Nagalingam K, Rolain JM, Thevanesam V, Lakkumar F, Gunawardana G, Raoult D. Spotted fever rickettsioses in children in Sri Lanka. Clin Microbiol Infect. 2009 Dec;15 Suppl 2:330-1. doi: 10.1111/j.1469-0691.2008.02262.x. Epub 2009 Sep 28. PMID: 19793115.	South-Central Asia	Sri-Lanka	cross sectional study	44	9	B														x							serology
116	Naidenova EV, Zakharov KS, Kartashov MY, Agafonov DA, Senichkina AM, Magassouba N, Nourdine I, Nassour AA, Bah MB, Kourouma A, Boumbali S, Boiro MY, Scherbakova SA, Kutyrev VV, Dedkov VG. Prevalence of Crimean-Congo hemorrhagic fever virus in rural areas of Guinea. Ticks Tick Borne Dis. 2020 Sep;11(5):101475. doi: 10.1016/j.ttbdis.2020.101475. Epub 2020 May 30. PMID: 32723661.	Western Africa	Guinea	cross sectional study	2207	7	B																x					serology
117	Narain JP, Dash AP, Parnell B, Bhattacharya SK, Barua S, Bhatia R, Savioli L. Elimination of neglected tropical diseases in the South-East Asia Region of the World Health Organization. Bull World Health Organ. 2010 Mar;88(3):206-10. doi: 10.2471/BLT.09.072322. PMID: 20428388; PMCID: PMC2828791.	Eastern and South-Eastern Asia	South East Asia	review	NA		N/A						x															N/A
118	Ndip LM, Biswas HH, Nfonsam LE, LeBreton M, Ndip RN, Bissong MA, Mpoudi-Ngole E, Djoko C, Tamoufe U, Prosser AT, Burke DS, Wolfe ND. Risk factors for African tick-bite fever in rural central Africa. Am J Trop Med Hyg. 2011 Apr;84(4):608-13. doi: 10.4269/ajtmh.2011.10-0191. PMID: 21460018; PMCID: PMC3062457.	Central Africa	Cameroun	cross sectional study	903	10	B														x							serology
119	Negi T, Kandari LS, Arunachalam K. Update on prevalence and distribution pattern of tick-borne diseases among humans in India: a review. Parasitol Res. 2021 May;120(5):1523-1539. doi: 10.1007/s00436-021-07114-x. Epub 2021 Apr 2. PMID: 33797610.	South-Central Asia	India	review	NA		N/A							x	x						x		x					N/A
120	Newman EN, Johnstone P, Hatch R, Hayward-Karlsson J, Green AD, Hewson R. Undifferentiated febrile illnesses amongst British troops in Helmand, Afghanistan. J R Army Med Corps. 2012 Jun;158(2):143-4; author reply 144-5. PMID: 22860509.	South-Central Asia	Afghanistan	case series	26	4	C													x	x						x	PCR, culture, serology, direct microscopy
121	Niazi AU, Jawad MJ, Amirnajad A, Durr PA, Williams DT. Crimean-Congo Hemorrhagic Fever, Herat Province, Afghanistan, 2017. Emerg Infect Dis. 2019 Aug;25(8):1596-1598. doi: 10.3201/eid2508.181491. Epub 2019 Aug 17. PMID: 31216260; PMCID: PMC6649324.	South-Central Asia	Afghanistan	cohort study, retrospective	63	5	C																x					PCR
122	Nisbet AI, Omuse G, Revathi G, Adam RD. Seroprevalence data at a private teaching hospital in Kenya: An examination of Toxoplasma gondii, cytomegalovirus, rubella, hepatitis A, and Entamoeba histolytica. PLoS One. 2018 Oct 16;13(10):e0204867. doi: 10.1371/journal.pone.0204867. PMID: 30325924; PMCID: PMC6191086.	Eastern Africa	Kenya	cohort study, retrospective	7360	9	B	x				x															x	serology
123	Njeru J, Melzer F, Wareth G, El-Adawy H, Henning K, Pletz MW, Heller R, Kariuki S, Fèvre E, Neubauer H. Human Brucellosis in Febrile Patients Seeking Treatment at Remote Hospitals, Northeastern Kenya, 2014-2015. Emerg Infect Dis. 2016 Dec;22(12):2160-2164. doi: 10.3201/eid2212.160285. Epub 2016 Dec 15. PMID: 27662463; PMCID: PMC5189133.	Eastern Africa	Kenya	cohort study, prospective	1067	8	B									x												PCR, serology
124	Noden BH, Tshavuka FI, van der Colf BE, Chipare I, Wilkinson R. Exposure and risk factors to coxiella burnetii, spotted fever group and typhus group Rickettsiae, and Bartonella henselae among volunteer blood donors in Namibia. PLoS One. 2014 Sep 26;9(9):e108674. doi: 10.1371/journal.pone.0108674. PMID: 25259959; PMCID: PMC4178180.	Southern Africa	Namibia	cross sectional study	319	12	A							x						x	x							serology
125	Noden BH, van der Colf BE. Neglected tropical diseases of Namibia: unsolved mysteries. Acta Trop. 2013 Jan;125(1):1-17. doi: 10.1016/j.actatropica.2012.09.007. Epub 2012 Sep 21. PMID: 23006744.	Southern Africa	Namibia	review	NA		N/A									x		x			x		x		x		x	N/A
126	Nordmann T, Feldt T, Bosselmann M, Tufa TB, Lemma G, Holtfreter M, Häussinger D. Outbreak of Louse-Borne Relapsing Fever among Urban Dwellers in Arsi Zone, Central Ethiopia, from July to November 2016. Am J Trop Med Hyg. 2018 Jun;98(6):1599-1602. doi: 10.4269/ajtmh.17-0470. Epub 2018 Apr 19. PMID: 29692298; PMCID: PMC6086188.	Western Africa	Ethiopia	review	NA		N/A								x													direct microscopy
127	Nordstrand A, Bunikis I, Larsson C, Tsogbe K, Schwan TG, Nilsson M, Bergström S. Tickborne relapsing fever diagnosis obscured by malaria, Togo. Emerg Infect Dis. 2007 Jan;13(1):117-23. doi: 10.3201/eid1301.060670. PMID: 17370524; PMCID: PMC2725822.	Western Africa	Togo	cross sectional study	244	6	B								x													PCR, serology
128	Nsutebu EF, Martins P, Adiogo D. Prevalence of typhoid fever in febrile patients with symptoms clinically compatible with typhoid fever in Cameroon. Trop Med Int Health. 2003 Jun;8(6):575-8. doi: 10.1046/j.1365-3156.2003.01012.x. PMID: 12791064.	Central Africa	Cameroun	cohort study, prospective	200	7	B										x											culture, serology, direct microscopy
129	Nunes MC, Dones W, Morillo CA, Encina JJ, Ribeiro AL; Council on Chagas Disease of the Interamerican Society of Cardiology. Chagas disease: an overview of clinical and epidemiological aspects. J Am Coll Cardiol. 2013 Aug 27;62(9):767-76. doi: 10.1016/j.jacc.2013.05.046. Epub 2013 Jun 13. PMID: 23770163.	Latin America	Latin America	review	NA		N/A				x																	N/A
130	Ohanu ME, Iroezindu MO, Maduakor U, Onodugo OD, Gugnani HC. Typhoid fever among febrile Nigerian patients: Prevalence, diagnostic performance of the Widal test and antibiotic multi-drug resistance. Malawi Med J. 2019 Sep;31(3):184-192. doi: 10.4314/mmj.v31i3.4. PMID: 31839887; PMCID: PMC6895380.	Western Africa	Nigeria	cohort study, prospective	810	9	B										x											serology
131	Pappas G, Papadimitriou P, Siozopoulou V, Christou L, Akritidis N. The globalization of leptospirosis: worldwide incidence trends. Int J Infect Dis. 2008;12(4):351-357. doi:10.1016/j.ijid.2007.09.011	Global	Global	review	NA		N/A											x										N/A
132	Parola P. Rickettsia felis: from a rare disease in the USA to a common cause of fever in sub-Saharan Africa. Clin Microbiol Infect. 2011;17(7):996-1000. doi:10.1111/j.1469-0691.2011.03516.x	Eastern and Western Africa	Senegal and Kenya	review	704		N/A														x							N/A
133	Pasternak J, Wey SB, Silveira PA, Camargo TZ. An African visitor in Brazil. Einstein (Sao Paulo). 2013;11(2):261-262. doi:10.1590/s1679-45082013000200022	Southern Africa	Zimbabwe	case report	1	5	B				x																	direct microscopy
134	Pathak AD, Dubal ZB, Doijad S, et al. Human brucellosis among pyrexia of unknown origin cases and occupationally exposed individuals in Goa Region, India. Emerg Health Threats J. 2014;7:23846. Published 2014 Apr 22. doi:10.3402/ehtj.v7.23846	South-Central Asia	India	cross sectional study	282	8	B									x												PCR, culture, serology
135	Pegha Moukandja I, Ngoungou EB, Lemamy GJ, Bisvigou U, Gessain A, Toure Ndouo FS, Kazanji M, Lekana-Douki JB. Non-malarial infectious diseases of antenatal care in pregnant women in Franceville, Gabon. BMC Pregnancy Childbirth. 2017 Jun 12;17(1):185. doi: 10.1186/s12884-017-1362-0. PMID: 28606185; PMCID: PMC5469160.	Central Africa	Gabon	cohort study, retrospective	973	10	B					x																serology
136	Prabhu M, Nicholson WL, Roche AJ, Kersh GJ, Fitzpatrick KA, Oliver LD, Massung RF, Morrissey AB, Bartlett JA, Onyango JJ, Maro VP, Kinabo GD, Saganda W, Crump JA. Q fever, spotted fever group, and typhus group rickettsioses among hospitalized febrile patients in northern Tanzania. Clin Infect Dis. 2011 Aug;53(4):e8-15. doi: 10.1093/cid/cir411. PMID: 21810740; PMCID: PMC3148261.	Eastern Africa	Tanzania	cohort study, prospective	870	10	B													x	x							serology
137	Premaratna R, Rajapakse RP, Chandrasena TG, et al. Contribution of rickettsioses in Sri Lankan patients with fever who responded to empirical doxycycline treatment. Trans R Soc Trop Med Hyg. 2010;104(5):368-370. doi:10.1016/j.trstmh.2009.10.006	South-Central Asia	Sri Lanka	cohort study, retrospective	28	11	A														x							serology
138	Qaderi S, Mardani M, Shah A, Shah J, Bazgir N, Sayad J, Ghandchi E, Samsami M, Bagherpour JZ. Crimean-Congo Hemorrhagic Fever (CCHF) in Afghanistan: A retrospective single center study. Int J Infect Dis. 2021 Feb;103:323-328. doi: 10.1016/j.ijid.2020.11.208. Epub 2020 Dec 3. PMID: 33278621.	South-Central Asia	Afghanistan	cohort study, retrospective	51	10	B																x					serology
139	Rahden P, Adam A, Mika A, Jassoy C. Elevated Human Crimean-Congo Hemorrhagic Fever Virus Seroprevalence in Khashm el Girba, Eastern Sudan. Am J Trop Med Hyg. 2019 Jun;100(6):1549-1551. doi: 10.4269/ajtmh.18-0977. PMID: 30994100; PMCID: PMC6553917.	Eastern Africa	Sudan	cohort study, prospective	464	10	B																x					serology
140	Rahman AA, Berkvens D, Saegerman C, et al. Seroprevalence of brucellosis in patients with prolonged fever in Bangladesh. J Infect Dev Ctries. 2016;10(9):939-946. Published 2016 Sep 30. doi:10.3855/jidc.6844	South-Central Asia	Bangladesh	cross sectional study	300	11	A									x												PCR, serology
141	Rahman AK, Dirk B, Fretin D, Saegerman C, Ahmed MU, Muhammad N, Hossain A, Abatih E. Seroprevalence and risk factors for brucellosis in a high-risk group of individuals in Bangladesh. Foodborne Pathog Dis. 2012 Mar;9(3):190-7. doi: 10.1089/fpd.2011.1029. Epub 2012 Feb 2. PMID: 22300225.	South-Central Asia	Bangladesh	cohort study, retrospective	500	10	B									x												PCR, serology
142	Rajapakse S, Weeratunga P, Niloofa R, Fernando N, de Silva NL, Rodrigo C, Maduranga S, Nandasiri N, Premawansa S, Karunanayake L, de Silva HJ, Handunnetti S. A Diagnostic Scoring Model for Leptospirosis in Resource Limited Settings. PLoS Negl Trop Dis. 2016 Jun 22;10(6):e0004513. doi: 10.1371/journal.pntd.0004513. PMID: 27333195; PMCID: PMC4917116.	South-Central Asia	Sri Lanka	cohort study, prospective	450	10	B											x										PCR, serology, culture
143	Ramyasree A, Kalawat U, Rani ND, Chaudhury A. Seroprevalence of Scrub typhus at a tertiary care hospital in Andhra Pradesh. Indian J Med Microbiol. 2015;33(1):68-72. doi:10.4103/0255-0857.148381	South-Central Asia	India	cross sectional study	100	3	C															x						serology
144	Rathi N, Rathi A. Rickettsial infections: Indian perspective. Indian Pediatr. 2010 Feb;47(2):157-64. doi: 10.1007/s13312-010-0024-3. PMID: 20228429.	South-Central Asia	India	review	NA		N/A														x							N/A
145	Regmi L, Pandey K, Malla M, Khanal S, Pandey BD. Sero-epidemiology study of leptospirosis in febrile patients from Terai region of Nepal. BMC Infect Dis. 2017 Sep 18;17(1):628. doi: 10.1186/s12879-017-2733-x. PMID: 28923024; PMCID: PMC5604353.	South-Central Asia	Nepal	cohort study, prospective	144	9	B											x										serology
146	Reithinger R, Brooker S, Kolaczinski JH. Visceral leishmaniasis in eastern Africa--current status. Trans R Soc Trop Med Hyg. 2007 Dec;101(12):1169-70. doi: 10.1016/j.trstmh.2007.06.001. Epub 2007 Jul 16. PMID: 17632193; PMCID: PMC2664918.	Eastern Africa	East Africa	review	NA		N/A						x															N/A
147	Reller ME, Clemens EG, Schachterle SE, Mtove GA, Sullivan DJ, Dumler JS. Multiplex 5' nuclease-quantitative PCR for diagnosis of relapsing fever in a large Tanzanian cohort. J Clin Microbiol. 2011;49(9):3245-3249. doi:10.1128/JCM.00940-11	Eastern Africa	Tanzania	cross sectional study	2057	11	A								x													PCR
148	Richter J, Göbels S, Göbel T, Westenfeld R, Müller-Stöver I, Häussinger D. A returning traveller with fever, facial swelling, and skin lesions. BMJ. 2012;344:e2092. Published 2012 Mar 22. doi:10.1136/bmj.e2092	Southern Africa	Zambia	case report	1	5	B				x																	direct microscopy
149	Rizvi M, Sultan A, Chowdhry M, et al. Prevalence of scrub typhus in pyrexia of unknown origin and assessment of interleukin-8, tumor necrosis factor-alpha, and interferon-gamma levels in scrub typhus-positive patients. Indian J Pathol Microbiol. 2018;61(1):76-80. doi:10.4103/IJPM.IJPM_644_16	South-Central Asia	India	cross sectional study	357	11	A															x						serology
150	Roqueplo C, Kodjo A, Demoncheaux JP, Scandola P, Bassene H, Diatta G, Sokhna C, Raoult D, Davoust B, Mediannikov O. Leptospirosis, one neglected disease in rural Senegal. Vet Med Sci. 2019 Nov;5(4):536-544. doi: 10.1002/vms3.186. Epub 2019 Jul 25. PMID: 31342674; PMCID: PMC6868498.	Western Africa	Senegal	cohort study, retrospective	545	6	B											x										serology
151	Rubbo PA, Soupé-Gilbert ME, Golongba DM, Mbombo F, Girault D, Nakouné E, Lombart JP, Breurec S, Goarant C. Evidence of human leptospirosis cases in a cohort of febrile patients in Bangui, Central African Republic: a retrospective study, 2012-2015. BMC Infect Dis. 2018 Aug 7;18(1):376. doi: 10.1186/s12879-018-3298-z. PMID: 30086725; PMCID: PMC6081884.	Central Africa	CAR	cohort study, retrospective	497	11	A											x										PCR,serology
152	Saha S, Islam M, Uddin MJ, Saha S, Das RC, Baqui AH, Santosham M, Black RE, Luby SP, Saha SK. Integration of enteric fever surveillance into the WHO-coordinated Invasive Bacterial-Vaccine Preventable Diseases (IB-VPD) platform: A low cost approach to track an increasingly important disease. PLoS Negl Trop Dis. 2017 Oct 26;11(10):e0005999. doi: 10.1371/journal.pntd.0005999. PMID: 29073137; PMCID: …	South-Central Asia	Bangladesh, India	cohort study, retrospective	6884	10	B										x											culture
153	Sahak MN, Arifi F, Saeedzai SA. Descriptive epidemiology of Crimean-Congo Hemorrhagic Fever (CCHF) in Afghanistan: Reported cases to National Surveillance System, 2016-2018. Int J Infect Dis. 2019 Nov;88:135-140. doi: 10.1016/j.ijid.2019.08.016. Epub 2019 Aug 20. PMID: 31442628; PMCID: PMC6853159.	South-Central Asia	Afghanistan	review	1284		N/A																x					PCR,serology
154	Salam AP, Khan N, Malnick H, Kenna DT, Dance DA, Klein JL. Melioidosis acquired by traveler to Nigeria. Emerg Infect Dis. 2011 Jul;17(7):1296-8. doi: 10.3201/eid1707.100502. PMID: 21762592; PMCID: PMC3381395.	Western Africa	Nigeria	case report	1	3	C												x									culture
155	Sánchez-Vargas FM, Abu-El-Haija MA, Gómez-Duarte OG. Salmonella infections: an update on epidemiology, management, and prevention. Travel Med Infect Dis. 2011 Nov;9(6):263-77. doi: 10.1016/j.tmaid.2011.11.001. Epub 2011 Nov 25. PMID: 22118951.	Global	Global	review	NA		N/A																				x	N/A
156	Sankar S, Vadivel K, Nandagopal B, Jesudason MV, Sridharan G. A multiplex nested PCR for the simultaneous detection of Salmonella typhi, Mycobacterium tuberculosis, and Burkholderia pseudomallei in patients with pyrexia of unknown origin (PUO) in Vellore, South India. Mol Diagn Ther. 2014;18(3):315-321. doi:10.1007/s40291-013-0079-7	South-Central Asia	India	cross sectional study	305	11	A										x		x								x	PCR
157	Sarih M, Garnier M, Boudebouch N, et al. Borrelia hispanica relapsing fever, Morocco. Emerg Infect Dis. 2009;15(10):1626-1629. doi:10.3201/eid1510.090403	Northern Africa	Morocco	cohort study, retrospective	127	10	A								x													PCR
158	Shrestha N, Adhikari M, Pant V, Baral S, Shrestha A, Basnyat B, Sharma S, Sherchand JB. Melioidosis: misdiagnosed in Nepal. BMC Infect Dis. 2019 Feb 19;19(1):176. doi: 10.1186/s12879-019-3793-x. PMID: 30782129; PMCID: PMC6381653.	South-Central Asia	Nepal	case report	2	7	B												x									culture
159	Shrestha N, Sharma S, Khanal B, Bhatta N, Dhakal S. Melioidosis imported into Nepal. Scand J Infect Dis. 2005;37(1):64-6. doi: 10.1080/00365540410026040. PMID: 15764193.	South-Central Asia	Nepal	case report	1	4	C												x									culture
160	Silva-Díaz H, Iglesias-Osores SA, Failoc-Rojas VE. Diagnóstico de Bartonella bacilliformis con frotis de sangre periférica: Utilidad en países con bajos recursos [Diagnosis of Bartonella bacilliformis with peripheral blood smear: Usefulness in countries with low resources]. Rev Chilena Infectol. 2019 Feb;36(1):115-116. Spanish. doi: 10.4067/S0716-10182019000100115. PMID: 31095212.	Latin America	Peru	review	NA		N/A							x														N/A
161	Sindato C, Karimuribo ED, Pfeiffer DU, Mboera LE, Kivaria F, Dautu G, Bernard B, Paweska JT. Spatial and temporal pattern of Rift Valley fever outbreaks in Tanzania; 1930 to 2007. PLoS One. 2014 Feb 25;9(2):e88897. doi: 10.1371/journal.pone.0088897. PMID: 24586433; PMCID: PMC3934866.	Eastern Africa	Tanzania	review	NA		N/A																		x			N/A
162	Singh A, Banerjee T, Kumar R, Shukla SK. Prevalence of cases of amebic liver abscess in a tertiary care centre in India: A study on risk factors, associated microflora and strain variation of Entamoeba histolytica. PLoS One. 2019 Apr 3;14(4):e0214880. doi: 10.1371/journal.pone.0214880. Erratum in: PLoS One. 2019 Apr 17;14(4):e0215774. PMID: 30943253; PMCID: PMC6447230.	South-Central Asia	India	cross sectional study	115	9	B	x																				PCR
163	Sokhna C, Mediannikov O, Fenollar F, Bassene H, Diatta G, Tall A, Trape JF, Drancourt M, Raoult D. Point-of-care laboratory of pathogen diagnosis in rural Senegal. PLoS Negl Trop Dis. 2013;7(1):e1999. doi: 10.1371/journal.pntd.0001999. Epub 2013 Jan 17. PMID: 23350001; PMCID: PMC3547848.	Western Africa	Senegal	cohort study, prospective	440	7	B							x	x					x							x	PCR
164	Somashekar HR, Moses PD, Pavithran S, Mathew LG, Agarwal I, Rolain JM, Raoult D, Varghese GM, Mathai E. Magnitude and features of scrub typhus and spotted fever in children in India. J Trop Pediatr. 2006 Jun;52(3):228-9. doi: 10.1093/tropej/fmi096. Epub 2005 Nov 16. PMID: 16291832.	South-Central Asia	India	cohort study, prospective	42	5	C														x							serology
165	Sothmann P, Keller C, Krumkamp R, Kreuels B, Aldrich C, Sarpong N, Steierberg S, Winter D, Boahen KG, Owusu-Dabo E, May J, Eibach D. Rickettsia felis Infection in Febrile Children, Ghana. Am J Trop Med Hyg. 2017 Apr;96(4):783-785. doi: 10.4269/ajtmh.16-0754. Epub 2017 Jan 23. PMID: 28115672; PMCID: PMC5392620.	Western Africa	Ghana	cohort study, prospective	470	7	B														x							PCR, serology
166	Spengler JR, Bente DA, Bray M, Burt F, Hewson R, Korukluoglu G, Mirazimi A, Weber F, Papa A. Second International Conference on Crimean-Congo Hemorrhagic Fever. Antiviral Res. 2018 Feb;150:137-147. doi: 10.1016/j.antiviral.2017.11.019. Epub 2017 Dec 2. PMID: 29199036; PMCID: PMC6497152.	Global	Global	review	NA		N/A																x					N/A
167	Stauffer W, Abd-Alla M, Ravdin JI. Prevalence and incidence of Entamoeba histolytica infection in South Africa and Egypt. Arch Med Res. 2006 Feb;37(2):266-9. doi: 10.1016/j.arcmed.2005.10.006. PMID: 16380329.	Northern and Southern Africa	Egypt	review	NA		N/A	x																				PCR, culture, serology
168	Steinmann P, Bonfoh B, Péter O, Schelling E, Traoré M, Zinsstag J. Seroprevalence of Q-fever in febrile individuals in Mali. Trop Med Int Health. 2005 Jun;10(6):612-7. doi: 10.1111/j.1365-3156.2005.01420.x. PMID: 15941426.	Western Africa	Mali	cohort study, prospective	156	9	B													x								serology
169	Stete K, Rieg S, Margos G, Häcker G, Wagner D, Kern WV, Fingerle V. Case Report and Genetic Sequence Analysis of Candidatus Borrelia kalaharica, Southern Africa. Emerg Infect Dis. 2018 Sep;24(9):1659-1664. doi: 10.3201/eid2409.171381. PMID: 30124191; PMCID: PMC6106409.	Southern Africa	South Africa	case report	1	2	C								x													PCR
170	Stokes PH, Walters BJ. Spotted fever rickettsiosis infection in a traveler from Sri Lanka. J Travel Med. 2009 Nov-Dec;16(6):436-8. doi: 10.1111/j.1708-8305.2009.00360.x. PMID: 19930388.	South-Central Asia	Sri Lanka	case report	1	5	B														x							serology
171	Swoboda P, Fuehrer HP, Ley B, Starzengruber P, Ley-Thriemer K, Jung M, Matt J, Fally MA, Mueller MK, Reismann JA, Haque R, Khan WA, Noedl H. Evidence of a major reservoir of non-malarial febrile diseases in malaria-endemic regions of Bangladesh. Am J Trop Med Hyg. 2014 Feb;90(2):377-82. doi: 10.4269/ajtmh.13-0487. Epub 2014 Jan 13. PMID: 24420774; PMCID: PMC3919252.	South-Central Asia	Bangladesh	cross sectional study	659	9	B										x	x									x	PCR, serology
172	Tambo E, Olalubi OA, Sacko M. Rift valley fever epidemic in Niger near border with Mali. Lancet Infect Dis. 2016 Dec;16(12):1319-1320. doi: 10.1016/S1473-3099(16)30477-7. Epub 2016 Nov 15. PMID: 27998581.	Western Africa	Niger	review	90		N/A																		x			PCR
173	Tamrakar D, Vaidya K, Yu AT, Aiemjoy K, Naga SR, Cao Y, Bern C, Shrestha R, Karmacharya BM, Pradhan S, Qamar FN, Saha S, Date K, Longley AT, Hemlock C, Luby S, Garrett DO, Bogoch II, Andrews JR. Spatial Heterogeneity of Enteric Fever in 2 Diverse Communities in Nepal. Clin Infect Dis. 2020 Dec 1;71(Suppl 3):S205-S213. doi: 10.1093/cid/ciaa1319. PMID: 33258932; PMCID: PMC7705881.	South-Central Asia	Nepal	cohort study, prospective	5736	11	A										x											culture
174	Thapa S, Jha SC, Trotter AB. Persistent Fever and Skin Lesions Due to Histoplasmosis in a Boy from Rural Nepal. Am J Trop Med Hyg. 2016;94(2):249-250. doi:10.4269/ajtmh.15-0664	South-Central Asia	Nepal	case report	1	4	C																			x		pathology
175	Thompson CN, Blacksell SD, Paris DH, Arjyal A, Karkey A, Dongol S, Giri A, Dolecek C, Day N, Baker S, Thwaites G, Farrar J, Basnyat B. Undifferentiated febrile illness in Kathmandu, Nepal. Am J Trop Med Hyg. 2015 Apr;92(4):875-878. doi: 10.4269/ajtmh.14-0709. Epub 2015 Feb 9. PMID: 25667056; PMCID: PMC4385789.	South-Central Asia	Nepal	cohort study, prospective	627	11	A										x			x	x						x	PCR
176	Tigabu A, Taye S, Aynalem M, Adane K. Prevalence and associated factors of intestinal parasitic infections among patients attending Shahura Health Center, Northwest Ethiopia. BMC Res Notes. 2019 Jun 11;12(1):333. doi: 10.1186/s13104-019-4377-y. PMID: 31186041; PMCID: PMC6560869.	Eastern Africa	Ethiopia	cross sectional study	364	9	B	x						x					x								x	direct microscopy
177	Tigoi C, Lwande O, Orindi B, Irura Z, Ongus J, Sang R. Seroepidemiology of selected arboviruses in febrile patients visiting selected health facilities in the lake/river basin areas of Lake Baringo, Lake Naivasha, and Tana River, Kenya. Vector Borne Zoonotic Dis. 2015 Feb;15(2):124-32. doi: 10.1089/vbz.2014.1686. PMID: 25700043; PMCID: PMC4340645.	Eastern Africa	Kenya	cohort study, retrospective	379	6	B										x						x		x			PCR, serology
178	Touré M, Petersen PT, Bathily SN, Sanogo D, Wang CW, Schiøler KL, Konradsen F, Doumbia S, Alifrangis M. Molecular Evidence of Malaria and Zoonotic Diseases Among Rapid Diagnostic Test-Negative Febrile Patients in Low-Transmission Season, Mali. Am J Trop Med Hyg. 2017 Feb 8;96(2):335-337. doi: 10.4269/ajtmh.16-0700. Epub 2016 Nov 7. PMID: 27821696; PMCID: PMC5303032.	Western Africa	Mali	cohort study, prospective	88	10	B								x		x			x							x	PCR
179	Van Craenenbroeck AH, Camps K, Zachée P, Wu KL. Massilia timonae infection presenting as generalized lymphadenopathy in a man returning to Belgium from Nigeria. J Clin Microbiol. 2011;49(7):2763-2765. doi:10.1128/JCM.00160-11	Western Africa	Nigeria	case report	1	5	B																				x	PCR
180	van der Hoek W, Sarge-Njie R, Herremans T, Chisnall T, Okebe J, Oriero E, Versteeg B, Goossens B, van der Sande M, Kampmann B, Nwakanma D. Short communication: prevalence of antibodies against Coxiella burnetii (Q fever) in children in The Gambia, West Africa. Trop Med Int Health. 2013 Jul;18(7):850-3. doi: 10.1111/tmi.12116. Epub 2013 Apr 19. PMID: 23600611	Western Africa	Gambia	cohort study, retrospective	796	9	B													x								serology
181	Vial L, Diatta G, Tall A, et al. Incidence of tick-borne relapsing fever in west Africa: longitudinal study. Lancet. 2006;368(9529):37-43. doi:10.1016/S0140-6736(06)68968-X	Western Africa	Mali, Senegal, Mauritania	cross sectional study	594	11	A								x													PCR
182	Vieira Gde D, Alves Tda C, Lima SM, Camargo LM, Sousa CM. Paracoccidioidomycosis in a western Brazilian Amazon State: clinical-epidemiologic profile and spatial distribution of the disease. Rev Soc Bras Med Trop. 2014 Jan-Feb;47(1):63-8. doi: 10.1590/0037-8682-0225-2013. PMID: 24603739.	Latin America	Brazil	cohort study, retrospective	2163	10	B																				x	serology, pathology, direct microscopy
183	von Kalckreuth V, Konings F, Aaby P, Adu-Sarkodie Y, Ali M, Aseffa A, Baker S, Breiman RF, Bjerregaard-Andersen M, Clemens JD, Crump JA, Cruz Espinoza LM, Deerin JF, Gasmelseed N, Sow AG, Im J, Keddy KH, Cosmas L, May J, Meyer CG, Mintz ED, Montgomery JM, Olack B, Pak GD, Panzner U, Park SE, Rakotozandrindrainy R, Schütt-Gerowitt H, Soura AB, Warren MR, Wierzba TF, Marks F. The Typhoid Fever Surv…	Africa	Africa(13 countries)	review	NA		N/A										x											culture
184	Walsh AL, Phiri AJ, Graham SM, Molyneux EM, Molyneux ME. Bacteremia in febrile Malawian children: clinical and microbiologic features. Pediatr Infect Dis J. 2000;19(4):312-318. doi:10.1097/00006454-200004000-00010	Southern Africa	Malawi	cross sectional study	2123	11	A																				x	culture
185	Warrell DA. Louse-borne relapsing fever (Borrelia recurrentis infection). Epidemiol Infect. 2019;147:e106. doi:10.1017/S0950268819000116	Northern and Eastern Africa	Ethiopia, Lybia	review	NA		N/A								x													PCR,serology, direct microscopy
186	Warren T, Lau R, Ralevski F, Rau N, Boggild AK. Fever in a visitor to Canada: a case of mistaken identity. J Clin Microbiol. 2015 May;53(5):1783-5. doi: 10.1128/JCM.00269-15. Epub 2015 Mar 11. PMID: 25762775; PMCID: PMC4400762.	South-Central Asia	India	case report	1	6	B		x																			PCR
187	Wastling SL, Picozzi K, Wamboga C, VON Wissmann B, Amongi-Accup C, Wardrop NA, Stothard JR, Kakembo A, Welburn SC. Latent Trypanosoma brucei gambiense foci in Uganda: a silent epidemic in children and adults? Parasitology. 2011 Oct;138(12):1480-7. doi: 10.1017/S0031182011000230. Epub 2011 Apr 18. PMID: 21554841.	Eastern Africa	Uganda	cohort study, retrospective	6207	10	B				x																	serology
188	Wijedoru LP, Kumar V, Chanpheaktra N, Chheng K, Smits HL, Pastoor R, Nga TV, Baker S, Wuthiekanun V, Peacock SJ, Putchhat H, Parry CM. Typhoid fever among hospitalized febrile children in Siem Reap, Cambodia. J Trop Pediatr. 2012 Feb;58(1):68-70. doi: 10.1093/tropej/fmr032. Epub 2011 Apr 20. PMID: 21508082; PMCID: PMC3739416	Eastern and South-Eastern Asia	Cambodia	cohort study, prospective	134	7	B										x											PCR, culture
189	Yaqub T, Shabbir MZ, Mukhtar N, et al. Detection of selected arboviral infections in patients with history of persistent fever in Pakistan. Acta Trop. 2017;176:34-38. doi:10.1016/j.actatropica.2017.07.019	South-Central Asia	Pakistan	cohort study, retrospective	480	8	B																				x	serology
190	Yimer M, Abera B, Mulu W, Bezabih B, Mohammed J. Prevalence and risk factors of louse-borne relapsing fever in high risk populations in Bahir Dar city Northwest, Ethiopia. BMC Res Notes. 2014;7:615. Published 2014 Sep 8. doi:10.1186/1756-0500-7-615	Eastern Africa	Ethiopia	cross sectional study	407	9	B								x													direct microscopy
191	Yimer M, Mulu W, Ayalew W, Abera B. Louse-borne relapsing fever profile at Felegehiwot referral hospital, Bahir Dar city, Ethiopia: a retrospective study. BMC Res Notes. 2014;7:250. Published 2014 Apr 17. doi:10.1186/1756-0500-7-250	Eastern Africa	Ethiopia	cohort study, retrospective	4559	7	B								x													direct microscopy
192	Zaki SA, Shanbag P. Clinical manifestations of dengue and leptospirosis in children in Mumbai: an observational study. Infection. 2010 Aug;38(4):285-91. doi: 10.1007/s15010-010-0030-3. Epub 2010 May 27. PMID: 20505977.	South-Central Asia	India	cohort study, prospective	602	9	B											x									x	serology
193	Zerfu B, Medhin G, Mamo G, Getahun G, Tschopp R, Legesse M. Community-based prevalence of typhoid fever, typhus, brucellosis and malaria among symptomatic individuals in Afar Region, Ethiopia. PLoS Negl Trop Dis. 2018 Oct 4;12(10):e0006749. doi: 10.1371/journal.pntd.0006749. PMID: 30286076; PMCID: PMC6191156.	Eastern Africa	Ethiopia	cross sectional study	650	12	A									x	x				x						x	serology, direct microscopy
194	Zida S, Kania D, Sotto A, Brun M, Picardeau M, Castéra J, Bolloré K, Kagoné T, Traoré J, Ouoba A, Dujols P, Van de Perre P, Méda N, Tuaillon E. Leptospirosis as Cause of Febrile Icteric Illness, Burkina Faso. Emerg Infect Dis. 2018 Aug;24(8):1569-1572. doi: 10.3201/eid2408.170436. PMID: 30016238; PMCID: PMC6056135.	Western Africa	Burkina Faso	cohort study, prospective	781	7	B											x										PCR,serology
195	Zimmerman MD, Murdoch DR, Rozmajzl PJ, Basnyat B, Woods CW, Richards AL, Belbase RH, Hammer DA, Anderson TP, Reller LB. Murine typhus and febrile illness, Nepal. Emerg Infect Dis. 2008 Oct;14(10):1656-9. doi: 10.3201/eid1410.080236. PMID: 18826840; PMCID: PMC2609894.	South-Central Asia	Nepal	cross sectional study	756	10	B														x							PCR
196	Zohaib A, Saqib M, Athar MA, Hussain MH, Sial AU, Tayyab MH, Batool M, Sadia H, Taj Z, Tahir U, Jakhrani MY, Tayyab J, Kakar MA, Shahid MF, Yaqub T, Zhang J, Wu Q, Deng F, Corman VM, Shen S, Khan I, Shi ZL. Crimean-Congo Hemorrhagic Fever Virus in Humans and Livestock, Pakistan, 2015-2017. Emerg Infect Dis. 2020 Apr;26(4):773-777. doi: 10.3201/eid2604.191154. PMID: 32187506; PMCID: PMC7101105.	South-Central Asia	Pakistan	cohort study, retrospective	51	9	B																x					serology

## Sheet: Legend for grading
Grading score for case report and case- series
1-4 points	C
5-8 points	B
9-12 points	A
Grading score for cohort and cross sectional study
1-5 points	C
6-10 points	B
11-14 points	A
